# Supplementary material for: Functional brain network organization during the 40-Hz auditory steady-state response in children with and without autism spectrum disorder
Source: Front Psychiatry. 2026 Jun 9;17:1804124. doi: 10.3389/fpsyt.2026.1804124 (PMC13288207; doi:10.3389/fpsyt.2026.1804124)
Supplement: Supplementary file 13 [file Table1.xlsx]

## Sheet: シート1
Supplementary Table S1
	ERSP		ITPC
	Left	Right	Left	Right
Banks of the Superior Temporal Sulcus	Prominent	Present	Absent	Present
Caudal Anterior cingulate	Absent	Absent	Prominent	Present
Caudal Middle Frontal	Absent	Present	Absent	Absent
Cuneus	Absent	Absent	Absent	Absent
Entorhinal	Prominent	Prominent	Prominent	Prominent
Frontal Pole	Absent	Absent	Absent	Present
Fusiform	Present	Prominent	Prominent	Prominent
Inferior Parietal	Absent	Present	Absent	Absent
Inferior Temporal	Present	Prominent	Absent	Absent
Insula	Absent	Prominent	Absent	Present
Isthmus Cingulate	Absent	Absent	Absent	Absent
Lateral Occipital	Absent	Absent	Absent	Absent
Lateral Orbitofrontal	Present	Prominent	Prominent	Prominent
Lingual	Present	Absent	Prominent	Prominent
Medial Orbitofrontal	Present	Prominent	Prominent	Present
Middle Temporal	Present	Prominent	Absent	Absent
Paracentral	Absent	Absent	Absent	Absent
Parahippocampal	Absent	Absent	Prominent	Present
Pars Opercularis	Absent	Prominent	Absent	Absent
Pars Orbitalis	Absent	Absent	Absent	Absent
Pars Triangularis	Absent	Prominent	Present	Absent
Pericalcarine	Present	Absent	Prominent	Prominent
Postcentral	Prominent	Present	Absent	Prominent
Posterior cingulate	Absent	Absent	Present	Present
Precentral	Absent	Absent	Absent	Absent
Precuneus	Absent	Present	Absent	Absent
Rostral Anterior Cingulate	Absent	Absent	Absent	Absent
Rostral Middle Frontal	Present	Absent	Absent	Absent
Superior Frontal	Absent	Absent	Absent	Absent
Superior Parietal	Absent	Absent	Absent	Absent
Superior Temporal	Absent	Absent	Absent	Absent
Supramarginal	Absent	Present	Absent	Prominent
Temporal Pole	Present	Prominent	Absent	Present
Transverse Temporal	Absent	Absent	Absent	Absent
