# Supplementary material for: Functional brain network organization during the 40-Hz auditory steady-state response in children with and without autism spectrum disorder
Source: Front Psychiatry. 2026 Jun 9;17:1804124. doi: 10.3389/fpsyt.2026.1804124 (PMC13288207; doi:10.3389/fpsyt.2026.1804124)
Supplement: Supplementary file 14 [file Table2.xlsx]

## Sheet: シート1
κ = 0.12	Coefficient	Robust SE	t	p	95% CI		F	p	R2
Clustering coefficient
Diagnosis (ASD vs. TD)	-0.0202186	0.0103075	-1.96155	0.0556294	-0.0409431	0.000505981	1.49141	0.219599	0.085582
Age in months	0.000107511	0.000605439	0.177576	0.859803	-0.00110981	0.00132483
Sex	-0.0104136	0.0119386	-0.872258	0.38741	-0.0344178	0.0135907
Mental processing scale	7.54662e-05	0.000251978	0.299495	0.765856	-0.00043117	0.000582103
κ = 0.14
Clustering coefficient
Diagnosis (ASD vs. TD)	-0.00950085	0.0119623	-0.794234	0.430968	-0.0335526	0.0145509	1.33408	0.270937	0.0769546
Age in months	-0.000392702	0.000586202	-0.669908	0.506126	-0.00157134	0.000785937
Sex	-0.0122959	0.0138334	-0.888859	0.378512	-0.0401097	0.0155179
Mental processing scale	0.000265745	0.000316878	0.838634	0.405832	-0.000371382	0.000902872
κ = 0.16
Clustering coefficient
Diagnosis (ASD vs. TD)	-0.0095188	0.0119733	-0.795005	0.430524	-0.0335927	0.0145551	1.43948	0.235457	0.0932334
Age in months	-0.00024489	0.000610304	-0.40126	0.69001	-0.00147199	0.000982207
Sex	-0.0172227	0.01479	-1.16448	0.249983	-0.04696	0.0125146
Mental processing scale	0.00031891	0.000301082	1.05921	0.294804	-0.000286457	0.000924277
κ = 0.18
Clustering coefficient
Diagnosis (ASD vs. TD)	-0.0164555	0.0134811	-1.22063	0.228188	-0.043561	0.0106501	2.07758	0.0983824	0.123494
Age in months	-1.84649e-05	0.00061595	-0.0299779	0.976209	-0.00125692	0.00121999
Sex	-0.0240524	0.0157909	-1.52318	0.134276	-0.0558021	0.00769736
Mental processing scale	0.0002518	0.000324807	0.775227	0.442008	-0.000401269	0.000904869
κ = 0.22
Clustering coefficient
Diagnosis (ASD vs. TD)	-0.0123561	0.0147413	-0.838197	0.406075	-0.0419955	0.0172833	2.66492	0.043542	0.175984
Age in months	-0.000133503	0.000582941	-0.229016	0.819829	-0.00130558	0.00103858
Sex	-0.0315596	0.0166804	-1.89202	0.0645292	-0.0650977	0.00197858
Mental processing scale	0.000418844	0.000354835	1.18039	0.243662	-0.0002946	0.00113229
κ = 0.24
Clustering coefficient
Diagnosis (ASD vs. TD)	-0.00691057	0.0143301	-0.482243	0.631825	-0.0357231	0.0219019	2.18781	0.0844429	0.162121
Age in months	-0.000266389	0.000570991	-0.466538	0.642941	-0.00141444	0.000881664
Sex	-0.0308761	0.0171188	-1.80364	0.077566	-0.0652956	0.00354353
Mental processing scale	0.000381335	0.00034526	1.10448	0.274889	-0.000312858	0.00107553
κ = 0.26
Clustering coefficient
Diagnosis (ASD vs. TD)	-0.0128661	0.0136624	-0.941718	0.351053	-0.0403361	0.0146039	2.2175	0.0810347	0.181946
Age in months	-8.08556e-05	0.000517684	-0.156187	0.876541	-0.00112173	0.000960018
Sex	-0.0341973	0.0166357	-2.05566	0.0452766	-0.0676455	-0.000749032
Mental processing scale	0.000177592	0.000339667	0.52284	0.603491	-0.000505355	0.000860539
κ = 0.28
Clustering coefficient
Diagnosis (ASD vs. TD)	-0.00779587	0.013704	-0.568875	0.572093	-0.0353496	0.0197579	2.37972	0.0646926	0.226189
Age in months	-0.000257517	0.000543318	-0.473971	0.63767	-0.00134993	0.000834898
Sex	-0.0436777	0.0179745	-2.42999	0.0188888	-0.0798178	-0.00753764
Mental processing scale	0.000126128	0.000301452	0.418401	0.67752	-0.000479982	0.000732237
κ = 0.30
Clustering coefficient
Diagnosis (ASD vs. TD)	-0.00288115	0.0148411	-0.194133	0.846891	-0.0327212	0.0269589	2.3526	0.0671758	0.223694
Age in months	-0.000173765	0.000580728	-0.299219	0.766065	-0.0013414	0.000993867
Sex	-0.0466911	0.0187314	-2.49266	0.0161824	-0.0843531	-0.00902907
Mental processing scale	0.000187415	0.000310741	0.603121	0.549267	-0.000437372	0.000812202
