# Supplementary material for: Functional brain network organization during the 40-Hz auditory steady-state response in children with and without autism spectrum disorder
Source: Front Psychiatry. 2026 Jun 9;17:1804124. doi: 10.3389/fpsyt.2026.1804124 (PMC13288207; doi:10.3389/fpsyt.2026.1804124)
Supplement: Supplementary file 15 [file Table3.xlsx]

## Sheet: シート1
κ = 0.12	Coefficient	Robust SE	t	p	95% CI		F	p	R2
Path length
Diagnosis (ASD vs. TD)	-0.07125	0.0463105	-1.53853	0.130487	-0.164364	0.0218636	6.01091	0.00052748	0.367315
Age in months	0.00181727	0.00182751	0.994395	0.325017	-0.00185719	0.00549173
Sex	0.20658	0.05247	3.9371	0.000265841	0.101082	0.312078
Mental processing scale	-0.00101573	0.00104172	-0.975054	0.334422	-0.00311025	0.00107878
κ = 0.14
Characteristic Path length
Diagnosis (ASD vs. TD)	-0.0837133	0.0346348	-2.41703	0.019497	-0.153351	-0.0140754	6.21722	0.000409387	0.391389
Age in months	0.000882653	0.00134002	0.658686	0.513245	-0.00181164	0.00357694
Sex	0.134334	0.0423001	3.17574	0.00261141	0.0492841	0.219384
Mental processing scale	-0.000949068	0.000873302	-1.08676	0.282571	-0.00270496	0.000806823
κ = 0.16
Characteristic Path length
Diagnosis (ASD vs. TD)	-0.0941768	0.0259693	-3.62646	0.000694037	-0.146392	-0.0419619	6.70006	0.000228215	0.392727
Age in months	0.000873577	0.00111333	0.784651	0.436514	-0.00136493	0.00311208
Sex	0.0809895	0.0307785	2.63137	0.0114006	0.0191052	0.142874
Mental processing scale	-0.00108258	0.000686155	-1.57774	0.121193	-0.00246218	0.000297032
κ = 0.18
Characteristic Path length
Diagnosis (ASD vs. TD)	-0.111573	0.0333916	-3.34136	0.001621	-0.178712	-0.044435	2.98101	0.0281167	0.302551
Age in months	0.00123805	0.00130596	0.947996	0.34788	-0.00138777	0.00386387
Sex	0.0616026	0.0258996	2.37851	0.02141	0.00952787	0.113677
Mental processing scale	-0.00157438	0.000782727	-2.0114	0.0499165	-0.00314816	-5.97172e-07
κ = 0.22
Characteristic Path length
Diagnosis (ASD vs. TD)	-0.0433756	0.0211237	-2.05341	0.0455034	-0.0858477	-0.000903531	1.42647	0.239592	0.0959766
Age in months	-0.000229565	0.000960723	-0.238951	0.812161	-0.00216123	0.0017021
Sex	-0.00901002	0.0215925	-0.417276	0.678337	-0.0524246	0.0344045
Mental processing scale	-0.000590066	0.000559508	-1.05462	0.296881	-0.00171503	0.000534901
κ = 0.24
Characteristic Path length
Diagnosis (ASD vs. TD)	-0.0291023	0.0196565	-1.48054	0.145263	-0.0686243	0.0104198	1.77058	0.150237	0.105682
Age in months	-0.000526462	0.00096303	-0.546673	0.587136	-0.00246276	0.00140984
Sex	-0.030103	0.0207155	-1.45316	0.152685	-0.0717542	0.0115483
Mental processing scale	-0.000474788	0.000506577	-0.937247	0.353323	-0.00149333	0.000543754
κ = 0.26
Characteristic Path length
Diagnosis (ASD vs. TD)	-0.026564	0.0183706	-1.44601	0.154673	-0.0635006	0.0103725	1.50795	0.214764	0.0881153
Age in months	-0.000337958	0.000875961	-0.385814	0.701339	-0.0020992	0.00142328
Sex	-0.023816	0.0193625	-1.23001	0.224689	-0.062747	0.0151149
Mental processing scale	-0.000301935	0.000473407	-0.637792	0.52664	-0.00125378	0.000649913
κ = 0.28
Characteristic Path length
Diagnosis (ASD vs. TD)	-0.0200761	0.0139719	-1.4369	0.157234	-0.0481685	0.00801617	1.75713	0.153033	0.0903781
Age in months	-0.000497531	0.000671891	-0.740494	0.462607	-0.00184846	0.000853396
Sex	-0.0195094	0.0148816	-1.31098	0.196103	-0.049431	0.0104121
Mental processing scale	-0.000311439	0.00033509	-0.929419	0.357323	-0.000985184	0.000362305
κ = 0.30
Characteristic Path length
Diagnosis (ASD vs. TD)	-0.00891942	0.0119767	-0.744733	0.460064	-0.0330001	0.0151613	2.14586	0.0895015	0.152613
Age in months	-0.00041954	0.000544277	-0.770821	0.444591	-0.00151388	0.000674801
Sex	-0.0285767	0.0136499	-2.09354	0.0416081	-0.0560217	-0.00113168
Mental processing scale	-0.000154072	0.000304173	-0.506528	0.614805	-0.000765653	0.000457509
