# Supplementary material for: Functional brain network organization during the 40-Hz auditory steady-state response in children with and without autism spectrum disorder
Source: Front Psychiatry. 2026 Jun 9;17:1804124. doi: 10.3389/fpsyt.2026.1804124 (PMC13288207; doi:10.3389/fpsyt.2026.1804124)
Supplement: Supplementary file 16 [file Table4.xlsx]

## Sheet: シート1
κ = 0.12	Coefficient	Robust SE	t	p	95% CI		F	p	R2
Small worldness
Diagnosis (ASD vs. TD)	0.0284364	0.0545225	0.521553	0.60438	-0.0811885	0.138061	1.22432	0.312974	0.0541984
Age in months	0.00196471	0.00296256	0.66318	0.510388	-0.00399191	0.00792133
Sex	0.068687	0.0462254	1.48592	0.14384	-0.0242553	0.161629
Mental processing scale	0.000992785	0.00125106	0.793557	0.431359	-0.00152263	0.00350821
κ = 0.14
Small worldness
Diagnosis (ASD vs. TD)	0.041678	0.0496188	0.839963	0.405094	-0.0580874	0.141443	1.59751	0.190261	0.0711681
Age in months	0.000426162	0.00239122	0.17822	0.859301	-0.00438171	0.00523403
Sex	0.0853282	0.0445473	1.91545	0.061403	-0.00424023	0.174897
Mental processing scale	0.00121816	0.00115007	1.0592	0.294808	-0.00109421	0.00353054
κ = 0.16
Small worldness
Diagnosis (ASD vs. TD)	0.0412923	0.046114	0.895439	0.375021	-0.0514261	0.134011	1.76034	0.15236	0.0788895
Age in months	0.000974266	0.00238085	0.40921	0.684206	-0.00381275	0.00576128
Sex	0.0742449	0.0422644	1.75668	0.0853506	-0.0107333	0.159223
Mental processing scale	0.00137253	0.00113284	1.21159	0.231602	-0.000905196	0.00365026
κ = 0.18
Small worldness
Diagnosis (ASD vs. TD)	0.026977	0.0457664	0.58945	0.558324	-0.0650425	0.118996	1.08361	0.375171	0.0539855
Age in months	0.00164652	0.0023854	0.69025	0.493362	-0.00314965	0.00644269
Sex	0.0531253	0.044408	1.1963	0.237456	-0.036163	0.142414
Mental processing scale	0.00119247	0.00113448	1.05112	0.298467	-0.00108855	0.00347349
κ = 0.22
Small-worldness
Diagnosis (ASD vs. TD)	0.0264513	0.0404118	0.654544	0.515886	-0.0548021	0.107705	1.26743	0.295815	0.0777085
Age in months	0.00144785	0.00199833	0.724528	0.472259	-0.00257007	0.00546577
Sex	0.0529665	0.0404315	1.31003	0.196421	-0.0283265	0.13426
Mental processing scale	0.00128346	0.000980907	1.30844	0.196956	-0.00068879	0.0032557
κ = 0.24
Small-worldness
Diagnosis (ASD vs. TD)	0.0305311	0.03837	0.795704	0.430122	-0.0466169	0.107679	1.39012	0.251504	0.0754079
Age in months	0.00106689	0.00185405	0.575442	0.567681	-0.00266091	0.0047947
Sex	0.0535733	0.0361736	1.48101	0.14514	-0.0191586	0.126305
Mental processing scale	0.000995256	0.000940734	1.05796	0.29537	-0.000896216	0.00288673
κ = 0.26
Small-worldness
Diagnosis (ASD vs. TD)	0.0109126	0.0377056	0.289415	0.77351	-0.0648996	0.0867247	1.42787	0.239145	0.0850458
Age in months	0.00205997	0.00184054	1.11922	0.268617	-0.00164069	0.00576062
Sex	0.0499034	0.0342331	1.45775	0.15142	-0.0189268	0.118734
Mental processing scale	0.000653932	0.000893138	0.732174	0.467623	-0.00114184	0.00244971
κ = 0.28
Small-worldness
Diagnosis (ASD vs. TD)	0.00958842	0.0314301	0.305071	0.761631	-0.0536061	0.0727829	1.17424	0.334001	0.0685706
Age in months	0.0017108	0.0015106	1.13253	0.263038	-0.00132647	0.00474807
Sex	0.033927	0.0283361	1.19731	0.237066	-0.0230465	0.0909005
Mental processing scale	0.000584401	0.000766682	0.762247	0.449642	-0.000957116	0.00212592
κ = 0.30
Small-worldness
Diagnosis (ASD vs. TD)	0.0121821	0.0278086	0.438072	0.663299	-0.0437307	0.068095	1.68215	0.169557	0.0932097
Age in months	0.00184783	0.00129587	1.42594	0.160356	-0.000757681	0.00445335
Sex	0.0329973	0.0265731	1.24176	0.22036	-0.0204315	0.0864261
Mental processing scale	0.00064772	0.000696934	0.929385	0.35734	-0.000753559	0.002049
