# Supplementary material for: Functional brain network organization during the 40-Hz auditory steady-state response in children with and without autism spectrum disorder
Source: Front Psychiatry. 2026 Jun 9;17:1804124. doi: 10.3389/fpsyt.2026.1804124 (PMC13288207; doi:10.3389/fpsyt.2026.1804124)
Supplement: Supplementary file 17 [file Table5.xlsx]

## Sheet: シート1
κ = 0.12	Coefficient	Robust SE	t	p		95% CI		F	p	R2
SRS total T-score
Characteristic Path Length	5.9829	12.401	0.482453	0.631772		-18.979	30.9448	9.95883	4.9404e-07	0.521948
Diagnosis (ASD vs. TD)	87.3879	46.9861	1.85987	0.0693056		-7.19014	181.966
Diagnosis × Characteristic Path Length	-32.1597	20.6017	-1.56103	0.125372		-73.6288	9.30929
Age in months	0.339632	0.155546	2.18348	0.0341391		0.0265334	0.65273
Sex	-1.58843	5.03172	-0.315684	0.75367		-11.7168	8.53989
Mental processing scale	-0.153197	0.103127	-1.48552	0.144227		-0.36078	0.0543861
κ = 0.14
SRS total T-score
Characteristic Path Length	6.22866	15.953	0.390439	0.698014		-25.883	38.3403	9.89649	5.33278e-07	0.515337
Diagnosis (ASD vs. TD)	97.3977	48.1277	2.02373	0.0488291		0.521605	194.274
Diagnosis × Characteristic Path Length	-38.3971	22.2291	-1.72733	0.0908177		-83.1419	6.3478
Age in months	0.331755	0.151987	2.18279	0.0341933		0.025821	0.637689
Sex	-1.85754	5.13694	-0.361603	0.719304		-12.1977	8.48259
Mental processing scale	-0.144252	0.104719	-1.37752	0.175018		-0.355039	0.0665358
κ = 0.16
SRS total T-score
Characteristic Path Length	-5.2289	20.3246	-0.25727	0.798118		-46.1402	35.6824	9.89723	5.32794e-07	0.495643
Diagnosis (ASD vs. TD)	32.5052	64.1628	0.506605	0.614852		-96.6479	161.658
Diagnosis × Characteristic Path Length	-8.14595	31.1572	-0.261447	0.794915		-70.8621	54.5702
Age in months	0.321636	0.154656	2.07968	0.0431552		0.010329	0.632943
Sex	-2.91328	5.4228	-0.537227	0.5937		-13.8288	8.00226
Mental processing scale	-0.105035	0.104734	-1.00288	0.321165		-0.315853	0.105783
κ = 0.18
SRS total T-score
Characteristic Path Length
Diagnosis (ASD vs. TD)	-25.0716	9.40314	-2.6663	0.0105477		-43.9991	-6.14406	12.4881	2.68413e-08	0.515055
Diagnosis × Characteristic Path Length	-21.7175	58.635	-0.370384	0.712796		-139.744	96.3087
Age in months	18.1117	29.3241	0.617638	0.53986		-40.9147	77.1381
Sex	0.336443	0.154972	2.17099	0.0351281		0.0244997	0.648386
Mental processing scale	-2.72006	5.21581	-0.521503	0.604518		-13.2189	7.77882
	-0.118201	0.103703	-1.1398	0.260271		-0.326944	0.090543
κ = 0.22
SRS total T-score
Characteristic Path Length	-54.325	21.778	-2.49449	0.0162678		-98.1618	-10.4882	14.4386	3.53919e-09	0.55837
Diagnosis (ASD vs. TD)	-244.312	128.361	-1.90332	0.063267		-502.689	14.0651
Diagnosis × Characteristic Path Length	137.276	67.7504	2.0262	0.0485658		0.901467	273.65
Age in months	0.352058	0.162514	2.16633	0.0355034		0.0249348	0.679181
Sex	-2.07862	4.17101	-0.498349	0.620612		-10.4744	6.31719
Mental processing scale	-0.129111	0.103678	-1.24532	0.219322		-0.337804	0.0795807
κ = 0.24
SRS total T-score
Characteristic Path Length	-49.2468	22.3917	-2.19934	0.032919		-94.319	-4.1747	12.388	2.99263e-08	0.542374
Diagnosis (ASD vs. TD)	-205.6	103.179	-1.99266	0.0522518		-413.289	2.08825
Diagnosis × Characteristic Path Length	119.691	55.5103	2.1562	0.0363313		7.95496	231.428
Age in months	0.374073	0.168231	2.22357	0.0311288		0.035442	0.712703
Sex	-2.82077	4.59596	-0.613749	0.542405		-12.072	6.43042
Mental processing scale	-0.126695	0.103327	-1.22615	0.226381		-0.334681	0.0812918
κ = 0.26
SRS total T-score
Characteristic Path Length	-58.2306	23.8425	-2.4423	0.0184956		-106.223	-10.2381	12.95	1.63513e-08	0.537305
Diagnosis (ASD vs. TD)	-199.026	125.889	-1.58096	0.120739		-452.428	54.3757
Diagnosis × Characteristic Path Length	118.87	69.8032	1.70294	0.0953288		-21.6362	259.377
Age in months	0.356764	0.163454	2.18266	0.0342033		0.0277481	0.685779
Sex	-3.41187	4.49547	-0.758956	0.45175		-12.4608	5.63705
Mental processing scale	-0.128947	0.103622	-1.2444	0.219657		-0.337527	0.0796335
κ = 0.28
SRS total T-score
Characteristic Path Length	-65.818	26.1703	-2.51499	0.0154617		-118.496	-13.1399	13.8888	6.15775e-09	0.55275
Diagnosis (ASD vs. TD)	-309.997	152.476	-2.03309	0.0478377		-616.915	-3.07864
Diagnosis × Characteristic Path Length	184.592	86.4782	2.13455	0.0381585		10.5207	358.664
Age in months	0.362642	0.164973	2.19819	0.0330055		0.0305692	0.694715
Sex	-2.1699	4.48894	-0.483389	0.631113		-11.2057	6.86586
Mental processing scale	-0.122173	0.104432	-1.16988	0.248073		-0.332383	0.088037
κ = 0.30
SRS total T-score
Characteristic Path Length	-63.0697	42.5847	-1.48104	0.145413		-148.788	22.6488	11.4481	8.52117e-08	0.541429
Diagnosis (ASD vs. TD)	-330.953	175.584	-1.88488	0.0657733		-684.385	22.4783
Diagnosis × Characteristic Path Length	199.757	101.16	1.97467	0.0543265		-3.86729	403.381
Age in months	0.361506	0.162107	2.23005	0.0306649		0.0352024	0.687809
Sex	-2.05975	4.57086	-0.450626	0.654376		-11.2604	7.14092
Mental processing scale	-0.147933	0.101971	-1.45074	0.153638		-0.353191	0.0573238
