# Supplementary material for: Functional brain network organization during the 40-Hz auditory steady-state response in children with and without autism spectrum disorder
Source: Front Psychiatry. 2026 Jun 9;17:1804124. doi: 10.3389/fpsyt.2026.1804124 (PMC13288207; doi:10.3389/fpsyt.2026.1804124)
Supplement: Supplementary file 18 [file Table6.xlsx]

## Sheet: シート1
	Coefficient	Robust SE	t	p	95% CI		F	p	R2
Clustering coefficient
Diagnosis (ASD vs. TD)	-0.150967	0.0743963	-2.03	0.0481	-0.300633	-0.0013011	4.01	0.004	0.21
Mental processing scale	-0.0003736	0.0004643	-0.8	0.425	-0.0013076	0.0005604
Mental processing scale × Diagnosis	0.0013125	0.0007275	1.8	0.0776	-0.0001511	0.0027761
Age in months	-0.000118	0.0006145	-0.19	0.8485	-0.0013543	0.0011182
Sex	-0.0227714	0.0182275	-1.25	0.2177	-0.0594404	0.0138975
Characteristic Path Length
Diagnosis (ASD vs. TD)	-0.172075	0.144276	-1.19	0.239	-0.462321	0.118171	3.41	0.01	0.25
Mental processing scale	-0.0015195	0.0010123	-1.5	0.14	-0.003556	0.0005169
Mental processing scale × Diagnosis	0.0009363	0.0012591	0.74	0.4608	-0.0015967	0.0034694
Age in months	0.0002938	0.0011071	0.27	0.7919	-0.0019334	0.002521
Sex	0.0442512	0.0248633	1.78	0.0816	-0.0057674	0.0942697
Small-worldness
Diagnosis (ASD vs. TD)	0.110654	0.226179	0.49	0.627	-0.34436	0.565667	0.97	0.444	0.06
Mental processing scale	0.0016565	0.0011561	1.43	0.1585	-0.0006693	0.0039823
Mental processing scale × Diagnosis	-0.0008559	0.0022272	-0.38	0.7025	-0.0053365	0.0036247
Age in months	0.0013524	0.002174	0.62	0.5369	-0.003021	0.0057259
Sex	0.0357402	0.0448174	0.8	0.4292	-0.0544208	0.125901
