# Supplementary material for: Functional brain network organization during the 40-Hz auditory steady-state response in children with and without autism spectrum disorder
Source: Front Psychiatry. 2026 Jun 9;17:1804124. doi: 10.3389/fpsyt.2026.1804124 (PMC13288207; doi:10.3389/fpsyt.2026.1804124)
Supplement: Supplementary file 19 [file Table7.xlsx]

## Sheet: シート1
	Coefficient	Robust SE	t	p	95% CI		F	p	R2
SRS total T-score
Characteristic Path Length	-29.9534	15.6325	-1.92	0.0617	-61.439	1.53212	10.8	<0.001	0.518
Diagnosis (ASD vs. TD)	-53.1629	123.65	-0.43	0.6693	-302.206	195.88
Diagnosis × Characteristic Path Length	41.3601	59.9024	0.69	0.4935	-79.2894	162.01
Age in months	0.333767	0.160568	2.08	0.0434	0.0103659	0.657168
Sex	-3.80258	4.96521	-0.77	0.4478	-13.803	6.19785
Mental processing scale	-0.0481441	0.127233	-0.38	0.7069	-0.304404	0.208115
Diagnosis × Mental processing scale	-0.11281	0.1992	-0.57	0.574	-0.51402	0.2884
.
